# Supplementary material for: Fatigue Is a Major Symptom at COVID-19 Hospitalization Follow-Up
Source: J Clin Med. 2022 Apr 25;11(9):2411. doi: 10.3390/jcm11092411 (PMC9106038; doi:10.3390/jcm11092411)
Supplement: Supplementary file 1 [file jcm-11-02411-s001.zip]

Archive with 1 entries (1 files):
- jcm-1668151-supplementary.pdf
